# Supplementary material for: Genome-Wide Characterization of Sedum plumbizincicola HMA Gene Family Provides Functional Implications in Cadmium Response
Source: Plants (Basel). 2022 Jan 14;11(2):215. doi: 10.3390/plants11020215 (PMC8779779; doi:10.3390/plants11020215)
Supplement: Supplementary file 1 [file plants-11-00215-s001.zip]

Archive with 1 entries (1 files):
- plants-1545568-supplementary.xlsx
