# Supplementary material for: Genome-Wide Characterization of Sedum plumbizincicola HMA Gene Family Provides Functional Implications in Cadmium Response
Source: Plants (Basel). 2022 Jan 14;11(2):215. doi: 10.3390/plants11020215 (PMC8779779; doi:10.3390/plants11020215)
Supplement: Supplementary file 1 [file plants-11-00215-s001.zip › plants-1545568-supplementary.xlsx]

## Sheet: Table S1
Table S1: detailed information of gene sequence of SpHMAs
>SpHMA1
ATGATGATGATGATGCAGACTTTACCGCTTCCAATCCGCGTTGCCGGATTCAGATTCTCCGACAACCGCCGTAAACTTCTGCCTTCCCATCCTCGCCAGGGGATCAATCGGACCTCCCGAGTTTCCGATCCCTCTCGCGCTGGCGCTGCTTTTCTTAATCGTAGACTCAACTGCCTTCACCAACCCTCTGATTCCCATACCCACCATCATCACGATGATGGACACAAACATCATCACCATCAAGAGCACCAAATTCATCAGCAAGATCACTGTCGTAGTCATTGTCATACTCATAGTCATGGTCACTCACATGGGCACCATGGAGGAGGAAGTATTGAAGAACTTAGCAAACTGCAGAAAGTGTTTCTGAGTTTCGCCCAATTTGTAAGATGGACAAGG…
>SpHMA2
ATGTCATCATTGATGAACATGGCACCGCAAAAGGCGGTGATTGCAGAAACAGGGGAGGTGGTGGATGCTGATGATGTGAAGATCAATACAATTTTAGCTGTCAAGGCTGGTGAGGTTGTGCCAATCGATGGAATTGTGGTCGAGGGTGAGTCTGAAGTTGATGAGAAGACGCTCACCGGAGAATCTTATCCGGTGCCTAAGCAGAAAGACTCGACTGTCCTCGCCGGTACCATGAACCTCAATGGTTACATCAGTGTTAAGACTACCGCGACTGCGGAAGATTGCGTGGTGGCTAAAATGGCGAAACTGGTGGAGGAAGCTCAGAACAGCAAGTCCAGAACACAAAGGTTTATAGACAAATGTGCCAAGTATTACACTCCTTCGGTTCTGCTTATTGCA…
>SpHMA3
ATGGATTCTGGATTGGATGAAGTCAGAGTGTCATTACTGGAGAAGAATAATGAGGAGAGGGTGAGAAAGAGCTATTTTGATGTTTTGGGTGTTTGCTGCTCATCTGAAGTTGCTTTGATCGAAAAAGTGCTTAAGAATCTTGACGGGGTTCAGACTGTTCGAGTCATTGTCCCAACCCGAACTCTCATCGTTGTTCATGATGAGCTTCAAATCACTCAGCCTCAAATTGTGAAGGTGCTGAACCTTGCGAGGATGGAGGCAAACGTAAGGAGCAATCAAGGAGATAATTTTATGAAGAAGTGGCCAAGTCCATACACTATGGTGTGTGGGATTTTGCTGATTGTTTCATTGGGTCTATATTTCTACAGCCCTCTAAAATGGGTGGCTGTGGCTTCAGTT…
>SpHMA4
ATGTCATCAAACTTGGTCATTTACTTGGTTGTTTGCTGTTTCATCATGACAAGGAATAGTTTCATTTCAGGAATTCTTTGCAAGATGATTGGGGTAAATGAGAAGAATGGGCTTGAGGAGCCTTTGTTAGGAGATTCGGGCAGTGTTGTGGTATCGATTCCTGAAATGACTCATGTCAGTGATGAAAAAGTGAGGTCTGTATCCTTCAAGGTCAATGGTATCACTTGTGCATCTTGTGTTGTATCCATCGAGTCTGCGCTGGGTACCGTAAATGGGATTCGAAGTGTTATGGTGTCACCGCTGCAAGGTCAAGCAGTTGTGAAGTACATTCCAGAACTCATCACAAAAAAAGCTATAAAAGAAGCAGTGGAGGATGCAGGGTTTGAAGTCGAAGACTTT…
>SpHMA5
ATGGCTAAAGATATGATTACAGGATCGTCGATGGCTGGAACCAGCTCGGAGATGAAAAATTTGCTGGAGAGTAAAGCTTTGTTTTCTGTAAACGGAATGACGTGCTCGGCTTGCGCTGTGTCCGTTGAGAAGGCGGTGAAGAGACTCACAGGGATTAAGCAAGCTGTAGTTGATGTGTTGAGCAATCGCGCTAGGGTTTCGTTTTTCCCAACTATCGTTGATGTGGAGGCGATACGATCGGCGATTGAAGAAGCTGGATTCGATGCAACGTTGATTGAAGAAGATGTTACAAGTGAGTTAATATGTCGGATTCGAATCACTGGAATGACATGCACATCATGTTCATCAACGATTGAATCAGCACTACAAGTTATCAATGGTGTTCGGATCGCTAACGTT…
>SpHMA6
ATGGAGTCAACACTGTTCATAGCCAAAACCCTAACTACCAATTCACTACTCAAATCTCTCCACAGCCGTCATCGTCCACCTTTTATCTCTTCCCATCTCATTCTCATCCGTCGCCTACTCCACTACTCTACTCGCACCGCAAAGCCCACTTCGACTTGTTCGTGGATTTCCTCATCGCCGGCTCTGCATCCGTCTCGATTTAGATGTCTTGCGTCGTTTTCTTCTTCTGTTGGAGGTGGAGGAGGAGGAGGAGGAGGAGGCATTGGTGAAACTCCTGGTTATGGTGGAGGTGGGGGTGATGGTGGTAAGGCCAGAGGTGTTGCTGCTGGTAATCAAGTGGAGTCGTCTTTTTCATCTGATGTTATTGTGCTTGATGTTAGGGGAATGACGTGTGGAGGG…
>SpHMA7
ATGCAGCTTCCAGTCATATTCATGCGAGTTATTTGTCCAAGTATACCTTTACTCTATGCGTTGTTACTTTGGCGATGTGGCCCCTTCCTTATGGGTGACTGGTTGAAGTGGGCGCTAGTGAGTGTTATACAGTTTGTGGTTGGAAAACGGTTCTACGTTGCTGCTTGGAGAGCACTGAAAAATGGTTCCACTAATATGGATGTCTTGGTTGCATTGGGGACATCAGCCGCCTACTTTTATTCTGTCTGCGCTCTCTTATATGGCGCTGTTACAGGATTCTGGTCTCCCACGTATTTTGAAACAAGTTCTATGCTCATAACTTTTGTGTTGCTTGGAAAGTACTTGGAAAGCCTTGCAAAAGGGAAGACATCAGATGCCATAAAGAAGTTGATCGAGCTT…
>SpHMA8
ATGACGACGGAGCTTTTGAGATATTCGTTTTTGCCTTACTCCGGGATCCGGCGTAGCCATGTGTCTCGTCGATTGCGAATCCCTCCGGCGATTCCGGTGCGAATTGGTGTGGTTTACGGCCAGAGAGTTGATTTTAGGTTAAAGGGTCAAGTGATTAGCTCCAAGGCTTTGGAATTTGGCGTATCGGAGGGAAGTACGGGGGCACGGGAGGAGCGGCGTGCGGGAGAGGTTTCGGTGTTGCTCGACGTGAGCGGAATGATGTGTGGAGGCTGCGTGTCGCGAGTGAAATCGATTTTATCGGCGGATGAACGAGTTGACTCGGTCGTGGTCAATTTGTTGACAGAGACGGCGGTGATTAAGATGAAGCCTGAGGTTGTGGTAGAGGAGAGTGTTGTGGAG…

## Sheet: Table S2
Table S2: detailed information of protein sequence of SpHMAs
>SpHMA1
MMMMMQTLPLPIRVAGFRFSDNRRKLLPSHPRQGINRTSRVSDPSRAGAAFLNRRLNCLHQPSDSHTHHHHDDGHKHHHHQEHQIHQQDHCRSHCHTHSHGHSHGHHGGGSIEELSKLQKVFLSFAQFVRWTRLADYLRENLQLCCLSGFLFITAAACPYLVHRPIAKVIQNLLMAVAFPLVGVSSLLDALTDIFGGRVNIHVLMAMAAFASVFMGNTLEGGLLLAMFNIAHIAEEYFTNRSRIDVKELKENYPESALVFELKDNKLPSFSDVSYQTVPVHDIEAGSYILVKTGEFVPVDCEVWQGRSTITTEHLTGEVKPVEIKVEDRIPGGAKNLDGVMIVKATKGWKESTLNRIVQLTEEAQLNRPKLQRWLDEFGELYSKIIVMLSVAVAVFGPL…
>SpHMA2
MSSLMNMAPQKAVIAETGEVVDADDVKINTILAVKAGEVVPIDGIVVEGESEVDEKTLTGESYPVPKQKDSTVLAGTMNLNGYISVKTTATAEDCVVAKMAKLVEEAQNSKSRTQRFIDKCAKYYTPSVLLIAILVAVIPAVMKVKNIDHWYHLALVVLVSACPCGLILSTPVATFCALSKAATSGLLIKGGDFLETLAKIKTMAFDKTGTITRGEFVVSDFRSLRADLPLQTLLYWVSSIESKSSHPMATALVDYGRSKSVEPKPDEVGEYHSYPGEGIHGKIQGQHVYIGNKRMATRANCASGPIPEAGSMEGKTIGYIFTGTTLAGMFSLSDACRSGAAEAVNELKNMGIRTVMLTGDNQASANHAQAQLKNALELVHAELLPEDKARIIQELKSN…
>SpHMA3
MDSGLDEVRVSLLEKNNEERVRKSYFDVLGVCCSSEVALIEKVLKNLDGVQTVRVIVPTRTLIVVHDELQITQPQIVKVLNLARMEANVRSNQGDNFMKKWPSPYTMVCGILLIVSLGLYFYSPLKWVAVASVVVGIYPILRKSFVSFKNLVLDINVLAIMAVIGTMFLKDYLEAATIVFLFSIAEWLESRASLEATVAMSELLNMEPEKAVIAETGETVNVADVRLSTVLAVKAGEVIPIDGIVVEGEAEIDEKLLTGESFPVFKQKGATVLAGTMNLNGYIAVKTTAVADDCVVSKMARLVEEAQTSKSRTQQLIDKIAKYYTPAVIILSICLVVVPAALKFDDRDWWYHLALVVLVSACPCGLILSTPVATFCALSKAAKSGVLLKGGDHLETLAK…
>SpHMA4
MSSNLVIYLVVCCFIMTRNSFISGILCKMIGVNEKNGLEEPLLGDSGSVVVSIPEMTHVSDEKVRSVSFKVNGITCASCVVSIESALGTVNGIRSVMVSPLQGQAVVKYIPELITKKAIKEAVEDAGFEVEDFQEQEVEVCRIKIKGMACTSCSESIERALLMIDGVKKAVVGLALEEAKIHFDPSITDIDHIVSAVEDCGFGADIISSGNDANKVQLKLEGLNSSEDITILQSALESLDGVSSVEMDWKEKTVTVSYEPELIGPRSLIKCIEEAGDGSKQYIASLYNPPNRRESERQVETKMYRDQFLLSSLFSVPVFLLAMVFPMLQPYGDWLDTRVCNMLTVGTLLRWILCTPVQFIVGRRFYSGSYHALRRRSANMDVLVALGTNAAYWYSVYIA…
>SpHMA5
MAKDMITGSSMAGTSSEMKNLLESKALFSVNGMTCSACAVSVEKAVKRLTGIKQAVVDVLSNRARVSFFPTIVDVEAIRSAIEEAGFDATLIEEDVTSELICRIRITGMTCTSCSSTIESALQVINGVRIANVALATEEAEIHYDPNILSCNDILKAVEDTGFEAELISSGDDVRKIHLKIDGNLTDHSMGIIESALQPLPGVLSIVTDAVLRKCSLSYKPDVIGARDFIRVIQSVESGGLTACIYPEDKSRNAHKKEEIRQYFRSFIWSLVFTVPVFLTSMVFMNIPGIKNWLEFKVINMLMIGQLLRWVLSSPVQFIIGRRFYIGSYNALRNGSANMDVLIALGTNAAYFYSAYIALRSAFSKNFTGTDFFETSAMLISFILLGKYLEVRAKGKTSE…
>SpHMA6
MESTLFIAKTLTTNSLLKSLHSRHRPPFISSHLILIRRLLHYSTRTAKPTSTCSWISSSPALHPSRFRCLASFSSSVGGGGGGGGGGIGETPGYGGGGGDGGKARGVAAGNQVESSFSSDVIVLDVRGMTCGGCAASVKRMLENQPQVSSANVNLTTETAVVWPVSEAKVMPNWQKQLGEDLAKFLTTCGFESNLRDSVQTNFFDTFERKMDEKRKQLKESGRQLAVSMALCAVCLFGHISHFLGPSAPWIHALHSTEFHLSLSLFTLLGPGRQLIIDGLKSLFKGSPNMNTLVGLGALSSFGVSTLAALIPKLGWKAFFEEPIMLIAFVLLGRNLEQRAKIKATSDMSGLLSVIPSKARLLVNGDASDSSSIVEVPCNQLSVGDQIIVLPGDRVPADG…
>SpHMA7
MQLPVIFMRVICPSIPLLYALLLWRCGPFLMGDWLKWALVSVIQFVVGKRFYVAAWRALKNGSTNMDVLVALGTSAAYFYSVCALLYGAVTGFWSPTYFETSSMLITFVLLGKYLESLAKGKTSDAIKKLIELSPASALLLIKGKDGKYSGEREIDSLLIQPGDILKVIPGSKVPSDGVVVWGSSYVNESMVTGESVPVSKEVNSPVIGGTINLHGVLHIEATRIGSDTVLNQIISLVETAQMSKAPIQKFADFVATIFVPVVVCMSLMTFFCWYISGMLGGYPKDWLPENGNFFVFSLMFGISVVVISCPCALGLATPTAVMVATGVGASNGVLIKGGDAFERGQKVKYVVFDKTGTLTQGKATVTTAKVFTEMERGEFLTVVASAEASSEHPLAKAI…
>SpHMA8
MTTELLRYSFLPYSGIRRSHVSRRLRIPPAIPVRIGVVYGQRVDFRLKGQVISSKALEFGVSEGSTGAREERRAGEVSVLLDVSGMMCGGCVSRVKSILSADERVDSVVVNLLTETAVIKMKPEVVVEESVVESLAERLTGVGFPSKRRVSGLGVGENVKKWKETMVKKEEMMVRSRNRVILAWTLVALCCGSHASHILHSLGIHVAHGSVWDLLHNSYVKGGLAAGALLGPGRDLLFDGLRAFTKGSPNMNSLVGFGSVAAFAISAVSVLNPGLEWDASFFDEPVMLLGFVLLGRSLEERARIKASSDMNELLSLISTQSRLVISSTDSDDKVLSSDAICVQVPTDEIRIGDSVVVLPGETIPVDGKVLAGRSVVDESMLTGESLPVLKEKGLFVSAG…

## Sheet: Table S3
Table S3: Annotation of edges connected with hub SpHMAs
source	target	fuction
SpHMA1	evm.model.000035F.104	binding process
SpHMA1	evm.model.000036F.28	binding process
SpHMA1	evm.model.000040F.59	binding process
SpHMA1	evm.model.000273F.18	binding process
SpHMA1	evm.model.000067F.151	binding process
SpHMA1	evm.model.000042F.153	binding process
SpHMA1	evm.model.000070F.64	binding process
SpHMA1	evm.model.000033F.239	binding process
SpHMA1	evm.model.000037F.262	binding process
SpHMA1	evm.model.000044F.160	binding process
SpHMA1	evm.model.000047F.111	binding process
SpHMA1	evm.model.000057F.131	binding process
SpHMA1	evm.model.000058F.63	binding process
SpHMA1	evm.model.000058F.69	binding process
SpHMA1	evm.model.000060F.161	binding process
SpHMA1	evm.model.000079F.158	binding process
SpHMA1	evm.model.000141F.13	binding process
SpHMA1	evm.model.000039F.167	binding process
SpHMA1	evm.model.000039F.37	binding process
SpHMA1	evm.model.000039F.53	binding process
SpHMA1	evm.model.000047F.283	binding process
SpHMA1	evm.model.000064F.108	binding process
SpHMA1	evm.model.000067F.249	binding process
SpHMA1	evm.model.000076F.22	binding process
SpHMA1	evm.model.000106F.112	binding process
SpHMA1	evm.model.000107F.102	binding process
SpHMA1	evm.model.000162F.18	binding process
SpHMA1	evm.model.000029F.315	binding process
SpHMA1	evm.model.000044F.107	binding process
SpHMA1	evm.model.000070F.69	binding process
SpHMA1	evm.model.000088F.180	binding process
SpHMA1	evm.model.000107F.67	binding process
SpHMA1	evm.model.000047F.293	binding process
SpHMA1	evm.model.000058F.206	binding process
SpHMA1	evm.model.000119F.28	binding process
SpHMA1	evm.model.000167F.53.2	binding process
SpHMA1	evm.model.000035F.9	binding process
SpHMA1	evm.model.000041F.230	binding process
SpHMA1	evm.model.000099F.75	binding process
SpHMA1	evm.model.000029F.266	binding process
SpHMA1	evm.model.000033F.16	binding process
SpHMA1	evm.model.000033F.236	binding process
SpHMA1	evm.model.000038F.98	binding process
SpHMA1	evm.model.000039F.117	binding process
SpHMA1	evm.model.000041F.196	binding process
SpHMA1	evm.model.000043F.109.1	binding process
SpHMA1	evm.model.000045F.108	binding process
SpHMA1	evm.model.000046F.83	binding process
SpHMA1	evm.model.000049F.68	binding process
SpHMA1	evm.model.000053F.97	binding process
SpHMA1	evm.model.000060F.30	binding process
SpHMA1	evm.model.000067F.258	binding process
SpHMA1	evm.model.000067F.46	binding process
SpHMA1	evm.model.000070F.165	binding process
SpHMA1	evm.model.000081F.108	binding process
SpHMA1	evm.model.000089F.152	binding process
SpHMA1	evm.model.000089F.85	binding process
SpHMA1	evm.model.000092F.46	binding process
SpHMA1	evm.model.000098F.93	binding process
SpHMA1	evm.model.000099F.77	binding process
SpHMA1	evm.model.000121F.69	binding process
SpHMA1	evm.model.000129F.76	binding process
SpHMA1	evm.model.000162F.27	binding process
SpHMA1	evm.model.000076F.34	binding process
SpHMA1	evm.model.000044F.108	binding process
SpHMA1	evm.model.000072F.104	binding process
SpHMA1	evm.model.000162F.35	binding process
SpHMA1	evm.model.000037F.265	binding process
SpHMA1	evm.model.000039F.233	binding process
SpHMA1	evm.model.000064F.56	binding process
SpHMA1	evm.model.000029F.76	binding process
SpHMA1	evm.model.000112F.133	binding process
SpHMA1	evm.model.000032F.99	binding process
SpHMA1	evm.model.000127F.94	binding process
SpHMA1	evm.model.000045F.53	binding process
SpHMA1	evm.model.000088F.47	binding process
SpHMA2	evm.model.000010F.19	binding process
SpHMA2	evm.model.000013F.241	binding process
SpHMA2	evm.model.000013F.281	binding process
SpHMA2	evm.model.000018F.186	binding process
SpHMA2	evm.model.000018F.378	binding process
SpHMA2	evm.model.000028F.292	binding process
SpHMA2	evm.model.000028F.293	binding process
SpHMA2	evm.model.000040F.59	binding process
SpHMA2	evm.model.000043F.33	binding process
SpHMA2	evm.model.000045F.39	binding process
SpHMA2	evm.model.000046F.192	binding process
SpHMA2	evm.model.000048F.116	binding process
SpHMA2	evm.model.000049F.97	binding process
SpHMA2	evm.model.000056F.255	binding process
SpHMA2	evm.model.000057F.94_evm.model.000057F.95	binding process
SpHMA2	evm.model.000058F.249	binding process
SpHMA2	evm.model.000059F.87	binding process
SpHMA2	evm.model.000061F.87	binding process
SpHMA2	evm.model.000062F.22	binding process
SpHMA2	evm.model.000093F.14	binding process
SpHMA2	evm.model.000098F.40	binding process
SpHMA2	evm.model.000098F.49	binding process
SpHMA2	evm.model.000161F.27	binding process
SpHMA2	evm.model.000014F.6	binding process
SpHMA2	evm.model.000015F.36	binding process
SpHMA2	evm.model.000015F.409	binding process
SpHMA2	evm.model.000032F.43	binding process
SpHMA2	evm.model.000055F.225	binding process
SpHMA2	evm.model.000086F.51	binding process
SpHMA2	evm.model.000009F.100.2	binding process
SpHMA2	evm.model.000012F.344	binding process
SpHMA2	evm.model.000039F.86	binding process
SpHMA2	evm.model.000044F.238	binding process
SpHMA2	evm.model.000047F.15.3	binding process
SpHMA2	evm.model.000057F.11	binding process
SpHMA2	evm.model.000104F.16	binding process
SpHMA2	evm.model.000008F.62	binding process
SpHMA2	evm.model.000009F.27	binding process
SpHMA2	evm.model.000011F.215	binding process
SpHMA2	evm.model.000012F.196	binding process
SpHMA2	evm.model.000012F.9	binding process
SpHMA2	evm.model.000019F.116	binding process
SpHMA2	evm.model.000019F.198	binding process
SpHMA2	evm.model.000020F.402	binding process
SpHMA2	evm.model.000028F.159	binding process
SpHMA2	evm.model.000031F.82	binding process
SpHMA2	evm.model.000038F.75	binding process
SpHMA2	evm.model.000039F.282	binding process
SpHMA2	evm.model.000041F.123	binding process
SpHMA2	evm.model.000042F.36	binding process
SpHMA2	evm.model.000058F.69	binding process
SpHMA2	evm.model.000064F.18	binding process
SpHMA2	evm.model.000071F.48	binding process
SpHMA2	evm.model.000099F.153	binding process
SpHMA2	evm.model.000099F.158	binding process
SpHMA2	evm.model.000123F.30	binding process
SpHMA2	evm.model.000015F.347	binding process
SpHMA2	evm.model.000023F.114	binding process
SpHMA2	evm.model.000024F.195	binding process
SpHMA2	evm.model.000028F.231.2	binding process
SpHMA2	evm.model.000057F.90	binding process
SpHMA2	evm.model.000058F.101	binding process
SpHMA2	evm.model.000066F.148	binding process
SpHMA2	evm.model.000109F.84	binding process
SpHMA2	evm.model.000123F.28	binding process
SpHMA2	evm.model.000135F.24	binding process
SpHMA2	evm.model.000161F.15	binding process
SpHMA2	evm.model.000045F.209	binding process
SpHMA2	evm.model.000014F.105	binding process
SpHMA2	evm.model.000014F.162	binding process
SpHMA2	evm.model.000018F.210	binding process
SpHMA2	evm.model.000164F.70	binding process
SpHMA2	evm.model.000039F.103	binding process
SpHMA2	evm.model.000015F.189	binding process
SpHMA2	evm.model.000051F.106	binding process
SpHMA2	evm.model.000082F.192	binding process
SpHMA2	evm.model.000107F.67	binding process
SpHMA2	evm.model.000140F.47	binding process
SpHMA2	evm.model.000009F.149	binding process
SpHMA2	evm.model.000009F.161	binding process
SpHMA2	evm.model.000029F.226	binding process
SpHMA2	evm.model.000047F.292	binding process
SpHMA2	evm.model.000047F.293	binding process
SpHMA2	evm.model.000084F.127	binding process
SpHMA2	evm.model.000096F.21	binding process
SpHMA2	evm.model.000100F.72	binding process
SpHMA2	evm.model.000161F.46	binding process
SpHMA2	evm.model.000193F.17	binding process
SpHMA2	evm.model.000010F.406	binding process
SpHMA2	evm.model.000022F.121	binding process
SpHMA2	evm.model.000023F.162	binding process
SpHMA2	evm.model.000042F.162	binding process
SpHMA2	evm.model.000010F.349	binding process
SpHMA2	evm.model.000010F.7	binding process
SpHMA2	evm.model.000014F.263	binding process
SpHMA2	evm.model.000018F.52	binding process
SpHMA2	evm.model.000018F.81	binding process
SpHMA2	evm.model.000036F.127	binding process
SpHMA2	evm.model.000072F.110	binding process
SpHMA2	evm.model.000099F.75	binding process
SpHMA2	evm.model.000228F.1	binding process
SpHMA2	evm.model.000008F.389	binding process
SpHMA2	evm.model.000008F.390	binding process
SpHMA2	evm.model.000009F.121	binding process
SpHMA2	evm.model.000009F.368	binding process
SpHMA2	evm.model.000009F.504	binding process
SpHMA2	evm.model.000010F.124	binding process
SpHMA2	evm.model.000010F.321	binding process
SpHMA2	evm.model.000011F.170	binding process
SpHMA2	evm.model.000011F.230	binding process
SpHMA2	evm.model.000012F.366	binding process
SpHMA2	evm.model.000012F.418	binding process
SpHMA2	evm.model.000012F.54	binding process
SpHMA2	evm.model.000013F.233	binding process
SpHMA2	evm.model.000013F.252	binding process
SpHMA2	evm.model.000014F.309	binding process
SpHMA2	evm.model.000014F.42	binding process
SpHMA2	evm.model.000015F.124	binding process
SpHMA2	evm.model.000015F.198	binding process
SpHMA2	evm.model.000017F.100	binding process
SpHMA2	evm.model.000017F.29	binding process
SpHMA2	evm.model.000018F.294	binding process
SpHMA2	evm.model.000018F.51	binding process
SpHMA2	evm.model.000018F.92	binding process
SpHMA2	evm.model.000019F.143.1	binding process
SpHMA2	evm.model.000019F.235.2	binding process
SpHMA2	evm.model.000019F.95.4	binding process
SpHMA2	evm.model.000024F.113	binding process
SpHMA2	evm.model.000024F.243	binding process
SpHMA2	evm.model.000024F.295	binding process
SpHMA2	evm.model.000025F.79	binding process
SpHMA2	evm.model.000026F.235	binding process
SpHMA2	evm.model.000026F.288	binding process
SpHMA2	evm.model.000026F.311	binding process
SpHMA2	evm.model.000026F.72	binding process
SpHMA2	evm.model.000028F.35.1	binding process
SpHMA2	evm.model.000028F.67	binding process
SpHMA2	evm.model.000029F.266	binding process
SpHMA2	evm.model.000029F.272	binding process
SpHMA2	evm.model.000037F.176	binding process
SpHMA2	evm.model.000037F.69	binding process
SpHMA2	evm.model.000039F.117	binding process
SpHMA2	evm.model.000039F.185	binding process
SpHMA2	evm.model.000041F.196	binding process
SpHMA2	evm.model.000041F.97	binding process
SpHMA2	evm.model.000043F.240	binding process
SpHMA2	evm.model.000044F.141	binding process
SpHMA2	evm.model.000044F.239.1	binding process
SpHMA2	evm.model.000046F.83	binding process
SpHMA2	evm.model.000048F.68	binding process
SpHMA2	evm.model.000049F.42	binding process
SpHMA2	evm.model.000051F.104	binding process
SpHMA2	evm.model.000053F.25	binding process
SpHMA2	evm.model.000053F.97	binding process
SpHMA2	evm.model.000055F.68	binding process
SpHMA2	evm.model.000057F.99	binding process
SpHMA2	evm.model.000060F.30	binding process
SpHMA2	evm.model.000060F.86	binding process
SpHMA2	evm.model.000061F.44	binding process
SpHMA2	evm.model.000064F.86	binding process
SpHMA2	evm.model.000066F.183	binding process
SpHMA2	evm.model.000067F.159	binding process
SpHMA2	evm.model.000067F.48	binding process
SpHMA2	evm.model.000070F.50	binding process
SpHMA2	evm.model.000076F.27	binding process
SpHMA2	evm.model.000078F.175	binding process
SpHMA2	evm.model.000079F.140	binding process
SpHMA2	evm.model.000083F.80	binding process
SpHMA2	evm.model.000086F.74	binding process
SpHMA2	evm.model.000092F.37	binding process
SpHMA2	evm.model.000093F.93	binding process
SpHMA2	evm.model.000095F.65	binding process
SpHMA2	evm.model.000095F.87	binding process
SpHMA2	evm.model.000099F.185	binding process
SpHMA2	evm.model.000103F.15	binding process
SpHMA2	evm.model.000104F.69	binding process
SpHMA2	evm.model.000125F.69	binding process
SpHMA2	evm.model.000129F.37.2	binding process
SpHMA2	evm.model.000143F.84.1	binding process
SpHMA2	evm.model.000175F.17	binding process
SpHMA2	evm.model.000205F.22	binding process
SpHMA2	evm.model.000217F.39	binding process
SpHMA2	evm.model.000238F.5	binding process
SpHMA2	evm.model.000075F.11	binding process
SpHMA2	evm.model.000010F.382	binding process
SpHMA2	evm.model.000014F.257	binding process
SpHMA2	evm.model.000038F.262	binding process
SpHMA2	evm.model.000056F.254	binding process
SpHMA2	evm.model.000076F.34	binding process
SpHMA2	evm.model.000076F.35	binding process
SpHMA2	evm.model.000132F.63	binding process
SpHMA2	evm.model.000019F.232	binding process
SpHMA2	evm.model.000010F.156	binding process
SpHMA2	evm.model.000020F.199	binding process
SpHMA2	evm.model.000033F.189	binding process
SpHMA2	evm.model.000033F.90	binding process
SpHMA2	evm.model.000039F.233	binding process
SpHMA2	evm.model.000079F.116	binding process
SpHMA2	evm.model.000146F.12	binding process
SpHMA2	evm.model.000012F.170	binding process
SpHMA2	evm.model.000010F.435	binding process
SpHMA2	evm.model.000056F.66	binding process
SpHMA2	evm.model.000009F.28	binding process
SpHMA2	evm.model.000017F.181	binding process
SpHMA2	evm.model.000039F.166	binding process
SpHMA2	evm.model.000061F.39	binding process
SpHMA2	evm.model.000037F.158	binding process
SpHMA2	evm.model.000109F.122	binding process
SpHMA2	evm.model.000053F.192	binding process
SpHMA2	evm.model.000112F.133	binding process
SpHMA2	evm.model.000032F.99	binding process
SpHMA2	evm.model.000050F.165	binding process
SpHMA2	evm.model.000193F.50	binding process
SpHMA2	evm.model.000013F.127	binding process
SpHMA2	evm.model.000013F.330	binding process
SpHMA2	evm.model.000034F.23	binding process
SpHMA2	evm.model.000035F.162	binding process
SpHMA2	evm.model.000041F.262	binding process
SpHMA2	evm.model.000045F.53	binding process
SpHMA2	evm.model.000047F.141	binding process
SpHMA2	evm.model.000064F.16	binding process
SpHMA2	evm.model.000078F.162	binding process
SpHMA2	evm.model.000095F.128	binding process
SpHMA3	evm.model.000166F.14	binding process
SpHMA3	evm.model.000273F.18	binding process
SpHMA3	evm.model.000099F.153	binding process
SpHMA3	evm.model.000099F.158	binding process
SpHMA3	evm.model.000123F.30	binding process
SpHMA3	evm.model.000109F.84	binding process
SpHMA3	evm.model.000123F.28	binding process
SpHMA3	evm.model.000135F.24	binding process
SpHMA3	evm.model.000161F.15	binding process
SpHMA3	evm.model.000107F.67	binding process
SpHMA3	evm.model.000119F.28	binding process
SpHMA3	evm.model.000161F.46	binding process
SpHMA3	evm.model.000099F.75	binding process
SpHMA3	evm.model.000142F.16	binding process
SpHMA3	evm.model.000228F.1	binding process
SpHMA3	evm.model.000099F.170	binding process
SpHMA3	evm.model.000138F.23	binding process
SpHMA3	evm.model.000152F.19	binding process
SpHMA3	evm.model.000205F.22	binding process
SpHMA3	evm.model.000217F.39	binding process
SpHMA3	evm.model.000238F.5	binding process
SpHMA3	evm.model.000162F.35	binding process
SpHMA3	evm.model.000146F.12	binding process
SpHMA3	evm.model.000109F.122	binding process
SpHMA3	evm.model.000112F.133	binding process
SpHMA4	evm.model.000061F.87	binding process
SpHMA4	evm.model.000098F.40	binding process
SpHMA4	evm.model.000167F.56	binding process
SpHMA4	evm.model.000273F.18	binding process
SpHMA4	evm.model.000055F.225	binding process
SpHMA4	evm.model.000086F.51	binding process
SpHMA4	evm.model.000056F.245	binding process
SpHMA4	evm.model.000058F.63	binding process
SpHMA4	evm.model.000059F.12_evm.model.000059F.13	binding process
SpHMA4	evm.model.000064F.18	binding process
SpHMA4	evm.model.000099F.153	binding process
SpHMA4	evm.model.000099F.158	binding process
SpHMA4	evm.model.000057F.90	binding process
SpHMA4	evm.model.000058F.101	binding process
SpHMA4	evm.model.000135F.24	binding process
SpHMA4	evm.model.000107F.67	binding process
SpHMA4	evm.model.000055F.236	binding process
SpHMA4	evm.model.000058F.75	binding process
SpHMA4	evm.model.000060F.105	binding process
SpHMA4	evm.model.000060F.106	binding process
SpHMA4	evm.model.000119F.28	binding process
SpHMA4	evm.model.000161F.46	binding process
SpHMA4	evm.model.000081F.27	binding process
SpHMA4	evm.model.000086F.38	binding process
SpHMA4	evm.model.000099F.75	binding process
SpHMA4	evm.model.000053F.97	binding process
SpHMA4	evm.model.000060F.30	binding process
SpHMA4	evm.model.000081F.108	binding process
SpHMA4	evm.model.000093F.50	binding process
SpHMA4	evm.model.000093F.93	binding process
SpHMA4	evm.model.000095F.87	binding process
SpHMA4	evm.model.000152F.19	binding process
SpHMA4	evm.model.000175F.17	binding process
SpHMA4	evm.model.000205F.22	binding process
SpHMA4	evm.model.000125F.18	binding process
SpHMA4	evm.model.000072F.104	binding process
SpHMA4	evm.model.000079F.116	binding process
SpHMA4	evm.model.000146F.12	binding process
SpHMA4	evm.model.000159F.41	binding process
SpHMA4	evm.model.000064F.122	binding process
SpHMA4	evm.model.000109F.122	binding process
SpHMA4	evm.model.000112F.133	binding process
SpHMA4	evm.model.000063F.42	binding process
SpHMA4	evm.model.000064F.16	binding process
SpHMA4	evm.model.000126F.60	binding process
SpHMA7	evm.model.000001F.75	binding process
SpHMA7	evm.model.000013F.241	binding process
SpHMA7	evm.model.000028F.293	binding process
SpHMA7	evm.model.000043F.33	binding process
SpHMA7	evm.model.000093F.14	binding process
SpHMA7	evm.model.000098F.49	binding process
SpHMA7	evm.model.000015F.36	binding process
SpHMA7	evm.model.000086F.51	binding process
SpHMA7	evm.model.000012F.196	binding process
SpHMA7	evm.model.000042F.36	binding process
SpHMA7	evm.model.000071F.48	binding process
SpHMA7	evm.model.000001F.259	binding process
SpHMA7	evm.model.000161F.46	binding process
SpHMA7	evm.model.000010F.406	binding process
SpHMA7	evm.model.000023F.162	binding process
SpHMA7	evm.model.000003F.550	binding process
SpHMA7	evm.model.000006F.84_evm.model.000006F.85	binding process
SpHMA7	evm.model.000001F.324	binding process
SpHMA7	evm.model.000001F.770.2	binding process
SpHMA7	evm.model.000004F.627	binding process
SpHMA7	evm.model.000008F.389	binding process
SpHMA7	evm.model.000009F.121	binding process
SpHMA7	evm.model.000012F.366	binding process
SpHMA7	evm.model.000018F.51	binding process
SpHMA7	evm.model.000025F.79	binding process
SpHMA7	evm.model.000026F.288	binding process
SpHMA7	evm.model.000026F.72	binding process
SpHMA7	evm.model.000037F.176	binding process
SpHMA7	evm.model.000175F.17	binding process
SpHMA7	evm.model.000038F.262	binding process
SpHMA7	evm.model.000033F.90	binding process
SpHMA7	evm.model.000006F.230	binding process
SpHMA7	evm.model.000061F.39	binding process
SpHMA7	evm.model.000050F.165	binding process
SpHMA7	evm.model.000034F.23	binding process
SpHMA7	evm.model.000064F.16	binding process
SpHMA7	evm.model.000078F.162	binding process
SpHMA1	evm.model.000031F.72	catalytic activity
SpHMA1	evm.model.000031F.85	catalytic activity
SpHMA1	evm.model.000039F.296	catalytic activity
SpHMA1	evm.model.000042F.150	catalytic activity
SpHMA1	evm.model.000048F.64	catalytic activity
SpHMA1	evm.model.000060F.47	catalytic activity
SpHMA1	evm.model.000060F.98	catalytic activity
SpHMA1	evm.model.000079F.147	catalytic activity
SpHMA1	evm.model.000082F.54	catalytic activity
SpHMA1	evm.model.000106F.89	catalytic activity
SpHMA1	evm.model.000164F.75	catalytic activity
SpHMA1	evm.model.000146F.22	catalytic activity
SpHMA1	evm.model.000074F.73	catalytic activity
SpHMA1	evm.model.000035F.13	catalytic activity
SpHMA1	evm.model.000041F.184	catalytic activity
SpHMA1	evm.model.000046F.175	catalytic activity
SpHMA1	evm.model.000047F.238	catalytic activity
SpHMA1	evm.model.000064F.41	catalytic activity
SpHMA1	evm.model.000129F.61.1	catalytic activity
SpHMA1	evm.model.000033F.162.2	catalytic activity
SpHMA1	evm.model.000355F.2	catalytic activity
SpHMA1	evm.model.000152F.39	catalytic activity
SpHMA1	evm.model.000029F.220	catalytic activity
SpHMA1	evm.model.000055F.271	catalytic activity
SpHMA1	evm.model.000046F.88	catalytic activity
SpHMA1	evm.model.000089F.194	catalytic activity
SpHMA1	evm.model.000123F.117	catalytic activity
SpHMA1	evm.model.000049F.127	catalytic activity
SpHMA1	evm.model.000070F.134	catalytic activity
SpHMA1	evm.model.000044F.171	catalytic activity
SpHMA1	evm.model.000030F.81	catalytic activity
SpHMA1	evm.model.000041F.250	catalytic activity
SpHMA1	evm.model.000136F.51	catalytic activity
SpHMA1	evm.model.000094F.5	catalytic activity
SpHMA1	evm.model.000079F.138	catalytic activity
SpHMA1	evm.model.000119F.64	catalytic activity
SpHMA1	evm.model.000193F.57	catalytic activity
SpHMA1	evm.model.000048F.152	catalytic activity
SpHMA1	evm.model.000039F.35	catalytic activity
SpHMA1	evm.model.000035F.196_evm.model.000035F.197	catalytic activity
SpHMA1	evm.model.000038F.180	catalytic activity
SpHMA1	evm.model.000039F.183_evm.model.000039F.184	catalytic activity
SpHMA1	evm.model.000053F.106	catalytic activity
SpHMA1	evm.model.000054F.13	catalytic activity
SpHMA1	evm.model.000056F.237	catalytic activity
SpHMA1	evm.model.000058F.114	catalytic activity
SpHMA1	evm.model.000061F.51	catalytic activity
SpHMA1	evm.model.000066F.105	catalytic activity
SpHMA1	evm.model.000083F.7	catalytic activity
SpHMA1	evm.model.000089F.58	catalytic activity
SpHMA1	evm.model.000090F.26	catalytic activity
SpHMA1	evm.model.000217F.42	catalytic activity
SpHMA1	evm.model.000228F.2.2	catalytic activity
SpHMA1	evm.model.000238F.18	catalytic activity
SpHMA1	evm.model.000123F.109	catalytic activity
SpHMA1	evm.model.000049F.106	catalytic activity
SpHMA1	evm.model.000071F.33	catalytic activity
SpHMA1	evm.model.000106F.50	catalytic activity
SpHMA1	evm.model.000079F.36	catalytic activity
SpHMA1	evm.model.000034F.93	catalytic activity
SpHMA1	evm.model.000036F.70	catalytic activity
SpHMA1	evm.model.000062F.65	catalytic activity
SpHMA1	evm.model.000109F.2	catalytic activity
SpHMA1	evm.model.000116F.106	catalytic activity
SpHMA1	evm.model.000072F.16	catalytic activity
SpHMA1	evm.model.000045F.101	catalytic activity
SpHMA1	evm.model.000071F.56	catalytic activity
SpHMA1	evm.model.000031F.127	catalytic activity
SpHMA1	evm.model.000035F.114	catalytic activity
SpHMA1	evm.model.000040F.96	catalytic activity
SpHMA2	evm.model.000056F.130	catalytic activity
SpHMA2	evm.model.000088F.36	catalytic activity
SpHMA2	evm.model.000138F.66	catalytic activity
SpHMA2	evm.model.000051F.109	catalytic activity
SpHMA2	evm.model.000010F.47	catalytic activity
SpHMA2	evm.model.000010F.48	catalytic activity
SpHMA2	evm.model.000015F.235	catalytic activity
SpHMA2	evm.model.000015F.246	catalytic activity
SpHMA2	evm.model.000018F.207	catalytic activity
SpHMA2	evm.model.000019F.252	catalytic activity
SpHMA2	evm.model.000020F.386	catalytic activity
SpHMA2	evm.model.000024F.136	catalytic activity
SpHMA2	evm.model.000038F.21	catalytic activity
SpHMA2	evm.model.000039F.296	catalytic activity
SpHMA2	evm.model.000039F.51	catalytic activity
SpHMA2	evm.model.000045F.224	catalytic activity
SpHMA2	evm.model.000049F.55	catalytic activity
SpHMA2	evm.model.000050F.105	catalytic activity
SpHMA2	evm.model.000070F.131	catalytic activity
SpHMA2	evm.model.000079F.210	catalytic activity
SpHMA2	evm.model.000081F.21	catalytic activity
SpHMA2	evm.model.000086F.57	catalytic activity
SpHMA2	evm.model.000092F.99	catalytic activity
SpHMA2	evm.model.000106F.42	catalytic activity
SpHMA2	evm.model.000107F.129	catalytic activity
SpHMA2	evm.model.000147F.130	catalytic activity
SpHMA2	evm.model.000156F.78	catalytic activity
SpHMA2	evm.model.000164F.75	catalytic activity
SpHMA2	evm.model.000192F.2	catalytic activity
SpHMA2	evm.model.000398F.2	catalytic activity
SpHMA2	evm.model.000039F.222	catalytic activity
SpHMA2	evm.model.000010F.248	catalytic activity
SpHMA2	evm.model.000009F.55.1	catalytic activity
SpHMA2	evm.model.000026F.141	catalytic activity
SpHMA2	evm.model.000035F.13	catalytic activity
SpHMA2	evm.model.000063F.48	catalytic activity
SpHMA2	evm.model.000064F.41	catalytic activity
SpHMA2	evm.model.000070F.89	catalytic activity
SpHMA2	evm.model.000046F.150	catalytic activity
SpHMA2	evm.model.000012F.122	catalytic activity
SpHMA2	evm.model.000041F.187	catalytic activity
SpHMA2	evm.model.000013F.162.2	catalytic activity
SpHMA2	evm.model.000096F.54	catalytic activity
SpHMA2	evm.model.000056F.148	catalytic activity
SpHMA2	evm.model.000188F.13	catalytic activity
SpHMA2	evm.model.000038F.184	catalytic activity
SpHMA2	evm.model.000019F.283	catalytic activity
SpHMA2	evm.model.000026F.30	catalytic activity
SpHMA2	evm.model.000043F.193	catalytic activity
SpHMA2	evm.model.000055F.271	catalytic activity
SpHMA2	evm.model.000069F.34	catalytic activity
SpHMA2	evm.model.000037F.28.1	catalytic activity
SpHMA2	evm.model.000030F.180	catalytic activity
SpHMA2	evm.model.000056F.219	catalytic activity
SpHMA2	evm.model.000058F.49	catalytic activity
SpHMA2	evm.model.000067F.165	catalytic activity
SpHMA2	evm.model.000089F.194	catalytic activity
SpHMA2	evm.model.000182F.40	catalytic activity
SpHMA2	evm.model.000020F.74	catalytic activity
SpHMA2	evm.model.000041F.79	catalytic activity
SpHMA2	evm.model.000063F.19	catalytic activity
SpHMA2	evm.model.000074F.6	catalytic activity
SpHMA2	evm.model.000015F.13	catalytic activity
SpHMA2	evm.model.000024F.139	catalytic activity
SpHMA2	evm.model.000076F.28	catalytic activity
SpHMA2	evm.model.000009F.89	catalytic activity
SpHMA2	evm.model.000026F.48	catalytic activity
SpHMA2	evm.model.000045F.237	catalytic activity
SpHMA2	evm.model.000036F.147	catalytic activity
SpHMA2	evm.model.000041F.250	catalytic activity
SpHMA2	evm.model.000050F.69	catalytic activity
SpHMA2	evm.model.000129F.16	catalytic activity
SpHMA2	evm.model.000020F.251	catalytic activity
SpHMA2	evm.model.000066F.54.1	catalytic activity
SpHMA2	evm.model.000119F.63	catalytic activity
SpHMA2	evm.model.000023F.305_evm.model.000023F.306	catalytic activity
SpHMA2	evm.model.000037F.101	catalytic activity
SpHMA2	evm.model.000100F.90	catalytic activity
SpHMA2	evm.model.000008F.425	catalytic activity
SpHMA2	evm.model.000009F.140	catalytic activity
SpHMA2	evm.model.000009F.190	catalytic activity
SpHMA2	evm.model.000009F.459	catalytic activity
SpHMA2	evm.model.000011F.133	catalytic activity
SpHMA2	evm.model.000014F.56	catalytic activity
SpHMA2	evm.model.000018F.359	catalytic activity
SpHMA2	evm.model.000018F.85	catalytic activity
SpHMA2	evm.model.000019F.82	catalytic activity
SpHMA2	evm.model.000020F.158	catalytic activity
SpHMA2	evm.model.000022F.135	catalytic activity
SpHMA2	evm.model.000025F.165	catalytic activity
SpHMA2	evm.model.000029F.258	catalytic activity
SpHMA2	evm.model.000030F.164	catalytic activity
SpHMA2	evm.model.000042F.151	catalytic activity
SpHMA2	evm.model.000045F.35	catalytic activity
SpHMA2	evm.model.000051F.44	catalytic activity
SpHMA2	evm.model.000053F.91	catalytic activity
SpHMA2	evm.model.000055F.12	catalytic activity
SpHMA2	evm.model.000055F.176	catalytic activity
SpHMA2	evm.model.000055F.191	catalytic activity
SpHMA2	evm.model.000055F.192	catalytic activity
SpHMA2	evm.model.000056F.237	catalytic activity
SpHMA2	evm.model.000056F.25	catalytic activity
SpHMA2	evm.model.000075F.37	catalytic activity
SpHMA2	evm.model.000075F.72	catalytic activity
SpHMA2	evm.model.000081F.180	catalytic activity
SpHMA2	evm.model.000081F.36	catalytic activity
SpHMA2	evm.model.000082F.53	catalytic activity
SpHMA2	evm.model.000084F.66	catalytic activity
SpHMA2	evm.model.000084F.74	catalytic activity
SpHMA2	evm.model.000088F.125	catalytic activity
SpHMA2	evm.model.000095F.95.1	catalytic activity
SpHMA2	evm.model.000103F.63	catalytic activity
SpHMA2	evm.model.000123F.59	catalytic activity
SpHMA2	evm.model.000149F.26	catalytic activity
SpHMA2	evm.model.000161F.5	catalytic activity
SpHMA2	evm.model.000161F.6	catalytic activity
SpHMA2	evm.model.000192F.30	catalytic activity
SpHMA2	evm.model.000192F.40	catalytic activity
SpHMA2	evm.model.000280F.9	catalytic activity
SpHMA2	evm.model.000031F.183_evm.model.000031F.184	catalytic activity
SpHMA2	evm.model.000058F.197	catalytic activity
SpHMA2	evm.model.000019F.161	catalytic activity
SpHMA2	evm.model.000045F.12	catalytic activity
SpHMA2	evm.model.000081F.85	catalytic activity
SpHMA2	evm.model.000024F.94	catalytic activity
SpHMA2	evm.model.000013F.307	catalytic activity
SpHMA2	evm.model.000067F.198	catalytic activity
SpHMA2	evm.model.000089F.159	catalytic activity
SpHMA2	evm.model.000020F.209	catalytic activity
SpHMA2	evm.model.000012F.342	catalytic activity
SpHMA2	evm.model.000024F.104	catalytic activity
SpHMA2	evm.model.000026F.160	catalytic activity
SpHMA2	evm.model.000026F.174	catalytic activity
SpHMA2	evm.model.000030F.30	catalytic activity
SpHMA2	evm.model.000034F.136	catalytic activity
SpHMA2	evm.model.000039F.219	catalytic activity
SpHMA2	evm.model.000043F.121	catalytic activity
SpHMA2	evm.model.000056F.257	catalytic activity
SpHMA2	evm.model.000062F.30	catalytic activity
SpHMA2	evm.model.000071F.32	catalytic activity
SpHMA2	evm.model.000098F.78	catalytic activity
SpHMA2	evm.model.000079F.36	catalytic activity
SpHMA2	evm.model.000103F.12	catalytic activity
SpHMA2	evm.model.000156F.67	catalytic activity
SpHMA2	evm.model.000099F.85	catalytic activity
SpHMA2	evm.model.000141F.29	catalytic activity
SpHMA2	evm.model.000012F.330	catalytic activity
SpHMA2	evm.model.000054F.131	catalytic activity
SpHMA2	evm.model.000008F.82	catalytic activity
SpHMA2	evm.model.000029F.341	catalytic activity
SpHMA2	evm.model.000035F.179	catalytic activity
SpHMA2	evm.model.000045F.51	catalytic activity
SpHMA2	evm.model.000051F.66	catalytic activity
SpHMA2	evm.model.000053F.107	catalytic activity
SpHMA2	evm.model.000062F.65	catalytic activity
SpHMA2	evm.model.000098F.11	catalytic activity
SpHMA2	evm.model.000014F.168	catalytic activity
SpHMA2	evm.model.000012F.272	catalytic activity
SpHMA2	evm.model.000173F.14	catalytic activity
SpHMA2	evm.model.000056F.85	catalytic activity
SpHMA2	evm.model.000054F.88	catalytic activity
SpHMA2	evm.model.000082F.130	catalytic activity
SpHMA2	evm.model.000138F.69	catalytic activity
SpHMA2	evm.model.000056F.280	catalytic activity
SpHMA2	evm.model.000152F.13	catalytic activity
SpHMA2	evm.model.000024F.107	catalytic activity
SpHMA3	evm.model.000100F.11	catalytic activity
SpHMA3	evm.model.000106F.42	catalytic activity
SpHMA3	evm.model.000156F.78	catalytic activity
SpHMA3	evm.model.000164F.75	catalytic activity
SpHMA3	evm.model.000192F.2	catalytic activity
SpHMA3	evm.model.000146F.22	catalytic activity
SpHMA3	evm.model.000188F.13	catalytic activity
SpHMA3	evm.model.000192F.42	catalytic activity
SpHMA3	evm.model.000129F.16	catalytic activity
SpHMA3	evm.model.000119F.64	catalytic activity
SpHMA3	evm.model.000123F.59	catalytic activity
SpHMA3	evm.model.000161F.5	catalytic activity
SpHMA3	evm.model.000161F.6	catalytic activity
SpHMA3	evm.model.000182F.43	catalytic activity
SpHMA3	evm.model.000280F.9	catalytic activity
SpHMA3	evm.model.000136F.62	catalytic activity
SpHMA3	evm.model.000105F.2	catalytic activity
SpHMA3	evm.model.000204F.42	catalytic activity
SpHMA3	evm.model.000109F.2	catalytic activity
SpHMA3	evm.model.000116F.106	catalytic activity
SpHMA4	evm.model.000082F.163	catalytic activity
SpHMA4	evm.model.000092F.99	catalytic activity
SpHMA4	evm.model.000156F.78	catalytic activity
SpHMA4	evm.model.000164F.75	catalytic activity
SpHMA4	evm.model.000192F.2	catalytic activity
SpHMA4	evm.model.000216F.4	catalytic activity
SpHMA4	evm.model.000148F.7	catalytic activity
SpHMA4	evm.model.000074F.73	catalytic activity
SpHMA4	evm.model.000063F.48	catalytic activity
SpHMA4	evm.model.000064F.41	catalytic activity
SpHMA4	evm.model.000070F.89	catalytic activity
SpHMA4	evm.model.000056F.148	catalytic activity
SpHMA4	evm.model.000088F.30	catalytic activity
SpHMA4	evm.model.000055F.271	catalytic activity
SpHMA4	evm.model.000069F.34	catalytic activity
SpHMA4	evm.model.000089F.194	catalytic activity
SpHMA4	evm.model.000089F.49	catalytic activity
SpHMA4	evm.model.000059F.72	catalytic activity
SpHMA4	evm.model.000076F.28	catalytic activity
SpHMA4	evm.model.000078F.148	catalytic activity
SpHMA4	evm.model.000129F.16	catalytic activity
SpHMA4	evm.model.000084F.19	catalytic activity
SpHMA4	evm.model.000126F.55	catalytic activity
SpHMA4	evm.model.000053F.91	catalytic activity
SpHMA4	evm.model.000055F.176	catalytic activity
SpHMA4	evm.model.000056F.237	catalytic activity
SpHMA4	evm.model.000075F.72	catalytic activity
SpHMA4	evm.model.000084F.66	catalytic activity
SpHMA4	evm.model.000088F.125	catalytic activity
SpHMA4	evm.model.000123F.59	catalytic activity
SpHMA4	evm.model.000123F.91	catalytic activity
SpHMA4	evm.model.000161F.5	catalytic activity
SpHMA4	evm.model.000161F.6	catalytic activity
SpHMA4	evm.model.000280F.9	catalytic activity
SpHMA4	evm.model.000058F.197	catalytic activity
SpHMA4	evm.model.000105F.2	catalytic activity
SpHMA4	evm.model.000162F.40	catalytic activity
SpHMA4	evm.model.000135F.33	catalytic activity
SpHMA4	evm.model.000059F.66	catalytic activity
SpHMA4	evm.model.000081F.76	catalytic activity
SpHMA4	evm.model.000103F.12	catalytic activity
SpHMA4	evm.model.000067F.50	catalytic activity
SpHMA4	evm.model.000099F.85	catalytic activity
SpHMA4	evm.model.000141F.29	catalytic activity
SpHMA4	evm.model.000054F.131	catalytic activity
SpHMA4	evm.model.000062F.65	catalytic activity
SpHMA4	evm.model.000098F.11	catalytic activity
SpHMA4	evm.model.000056F.85	catalytic activity
SpHMA4	evm.model.000054F.88	catalytic activity
SpHMA4	evm.model.000082F.130	catalytic activity
SpHMA4	evm.model.000138F.69	catalytic activity
SpHMA7	evm.model.000056F.130	catalytic activity
SpHMA7	evm.model.000051F.109	catalytic activity
SpHMA7	evm.model.000004F.633	catalytic activity
SpHMA7	evm.model.000010F.48	catalytic activity
SpHMA7	evm.model.000038F.21	catalytic activity
SpHMA7	evm.model.000050F.105	catalytic activity
SpHMA7	evm.model.000005F.492	catalytic activity
SpHMA7	evm.model.000010F.248	catalytic activity
SpHMA7	evm.model.000002F.643	catalytic activity
SpHMA7	evm.model.000030F.180	catalytic activity
SpHMA7	evm.model.000045F.237	catalytic activity
SpHMA7	evm.model.000002F.669	catalytic activity
SpHMA7	evm.model.000100F.90	catalytic activity
SpHMA7	evm.model.000002F.487	catalytic activity
SpHMA7	evm.model.000003F.497	catalytic activity
SpHMA7	evm.model.000007F.438	catalytic activity
SpHMA7	evm.model.000053F.91	catalytic activity
SpHMA7	evm.model.000081F.180	catalytic activity
SpHMA7	evm.model.000161F.5	catalytic activity
SpHMA7	evm.model.000192F.30	catalytic activity
SpHMA7	evm.model.000024F.94	catalytic activity
SpHMA7	evm.model.000004F.660	catalytic activity
SpHMA7	evm.model.000012F.342	catalytic activity
SpHMA7	evm.model.000024F.104	catalytic activity
SpHMA7	evm.model.000026F.174	catalytic activity
SpHMA7	evm.model.000034F.136	catalytic activity
SpHMA7	evm.model.000103F.12	catalytic activity
SpHMA7	evm.model.000054F.131	catalytic activity
SpHMA7	evm.model.000002F.261	catalytic activity
SpHMA7	evm.model.000056F.280	catalytic activity
SpHMA7	evm.model.000152F.13	catalytic activity
SpHMA7	evm.model.000024F.107	catalytic activity
SpHMA1	evm.model.000037F.19	catalytic activity，antioxidant activity
SpHMA1	evm.model.000058F.119	catalytic activity，antioxidant activity
SpHMA1	evm.model.000059F.78	catalytic activity，antioxidant activity
SpHMA1	evm.model.000067F.80	catalytic activity，antioxidant activity
SpHMA2	evm.model.000009F.325	catalytic activity，antioxidant activity
SpHMA2	evm.model.000011F.134	catalytic activity，antioxidant activity
SpHMA2	evm.model.000023F.142	catalytic activity，antioxidant activity
SpHMA2	evm.model.000042F.136	catalytic activity，antioxidant activity
SpHMA2	evm.model.000058F.16	catalytic activity，antioxidant activity
SpHMA2	evm.model.000138F.38	catalytic activity，antioxidant activity
SpHMA2	evm.model.000156F.89	catalytic activity，antioxidant activity
SpHMA4	evm.model.000138F.38	catalytic activity，antioxidant activity
SpHMA7	evm.model.000011F.134	catalytic activity，antioxidant activity
SpHMA7	evm.model.000042F.136	catalytic activity，antioxidant activity
SpHMA7	evm.model.000058F.16	catalytic activity，antioxidant activity
SpHMA7	evm.model.000138F.38	catalytic activity，antioxidant activity
SpHMA7	evm.model.000156F.89	catalytic activity，antioxidant activity
SpHMA2	evm.model.000040F.73	catalytic activity，transducer activity
SpHMA2	evm.model.000074F.78	catalytic activity，transducer activity
SpHMA7	evm.model.000005F.656.4	catalytic activity，transducer activity
SpHMA7	evm.model.000040F.73	catalytic activity，transducer activity
SpHMA7	evm.model.000074F.78	catalytic activity，transducer activity
SpHMA2	evm.model.000044F.195	catalytic activity，transporter activity，electron carrier activity
SpHMA3	evm.model.000129F.74	catalytic activity，transporter activity，electron carrier activity
SpHMA1	evm.model.000097F.39	electron carrier activity
SpHMA2	evm.model.000019F.294	electron carrier activity
SpHMA2	evm.model.000022F.245	electron carrier activity
SpHMA7	evm.model.000001F.92	electron carrier activity
SpHMA7	evm.model.000008F.21	electron carrier activity
SpHMA1	evm.model.000033F.164	nucleic acid binding process transcription factor activity
SpHMA1	evm.model.000056F.145	nucleic acid binding process transcription factor activity
SpHMA1	evm.model.000085F.63	nucleic acid binding process transcription factor activity
SpHMA1	evm.model.000099F.123	nucleic acid binding process transcription factor activity
SpHMA1	evm.model.000205F.41	nucleic acid binding process transcription factor activity
SpHMA2	evm.model.000010F.150	nucleic acid binding process transcription factor activity
SpHMA2	evm.model.000010F.427	nucleic acid binding process transcription factor activity
SpHMA2	evm.model.000011F.53	nucleic acid binding process transcription factor activity
SpHMA2	evm.model.000013F.51	nucleic acid binding process transcription factor activity
SpHMA2	evm.model.000018F.31	nucleic acid binding process transcription factor activity
SpHMA2	evm.model.000024F.106	nucleic acid binding process transcription factor activity
SpHMA2	evm.model.000024F.20	nucleic acid binding process transcription factor activity
SpHMA2	evm.model.000027F.133_evm.model.000027F.134	nucleic acid binding process transcription factor activity
SpHMA2	evm.model.000028F.157	nucleic acid binding process transcription factor activity
SpHMA2	evm.model.000029F.320	nucleic acid binding process transcription factor activity
SpHMA2	evm.model.000037F.254	nucleic acid binding process transcription factor activity
SpHMA2	evm.model.000039F.43	nucleic acid binding process transcription factor activity
SpHMA2	evm.model.000041F.233	nucleic acid binding process transcription factor activity
SpHMA2	evm.model.000044F.163	nucleic acid binding process transcription factor activity
SpHMA2	evm.model.000044F.212	nucleic acid binding process transcription factor activity
SpHMA2	evm.model.000052F.65	nucleic acid binding process transcription factor activity
SpHMA2	evm.model.000055F.189	nucleic acid binding process transcription factor activity
SpHMA2	evm.model.000060F.64	nucleic acid binding process transcription factor activity
SpHMA2	evm.model.000066F.108	nucleic acid binding process transcription factor activity
SpHMA2	evm.model.000067F.52	nucleic acid binding process transcription factor activity
SpHMA2	evm.model.000082F.151	nucleic acid binding process transcription factor activity
SpHMA2	evm.model.000082F.169	nucleic acid binding process transcription factor activity
SpHMA2	evm.model.000092F.66	nucleic acid binding process transcription factor activity
SpHMA2	evm.model.000100F.89	nucleic acid binding process transcription factor activity
SpHMA2	evm.model.000104F.49	nucleic acid binding process transcription factor activity
SpHMA2	evm.model.000109F.85.1	nucleic acid binding process transcription factor activity
SpHMA2	evm.model.000112F.112	nucleic acid binding process transcription factor activity
SpHMA3	evm.model.000099F.123	nucleic acid binding process transcription factor activity
SpHMA3	evm.model.000112F.112	nucleic acid binding process transcription factor activity
SpHMA4	evm.model.000076F.170	nucleic acid binding process transcription factor activity
SpHMA4	evm.model.000100F.89	nucleic acid binding process transcription factor activity
SpHMA4	evm.model.000112F.112	nucleic acid binding process transcription factor activity
SpHMA7	evm.model.000018F.31	nucleic acid binding process transcription factor activity
SpHMA7	evm.model.000024F.106	nucleic acid binding process transcription factor activity
SpHMA7	evm.model.000027F.133_evm.model.000027F.134	nucleic acid binding process transcription factor activity
SpHMA1	evm.model.000076F.29	response to stimulus
SpHMA1	evm.model.000038F.141	response to stimulus
SpHMA1	evm.model.000099F.163	response to stimulus
SpHMA2	evm.model.000039F.108	response to stimulus
SpHMA2	evm.model.000053F.172	response to stimulus
SpHMA2	evm.model.000076F.29	response to stimulus
SpHMA2	evm.model.000100F.78	response to stimulus
SpHMA2	evm.model.000020F.182	response to stimulus
SpHMA2	evm.model.000028F.106	response to stimulus
SpHMA2	evm.model.000033F.28	response to stimulus
SpHMA2	evm.model.000038F.176	response to stimulus
SpHMA3	evm.model.000100F.78	response to stimulus
SpHMA3	evm.model.000099F.163	response to stimulus
SpHMA4	evm.model.000096F.112	response to stimulus
SpHMA4	evm.model.000077F.94	response to stimulus
SpHMA4	evm.model.000075F.41	response to stimulus
SpHMA7	evm.model.000020F.182	response to stimulus
SpHMA7	evm.model.000028F.106	response to stimulus
SpHMA1	evm.model.000033F.82	transcription factor activity, protein binding process
SpHMA1	evm.model.000054F.78	transcription factor activity, protein binding process
SpHMA1	evm.model.000117F.6	transcription factor activity, protein binding process
SpHMA2	evm.model.000014F.55	transcription factor activity, protein binding process
SpHMA3	evm.model.000117F.6	transcription factor activity, protein binding process
SpHMA1	evm.model.000037F.136	transducer activity
SpHMA3	evm.model.000099F.191	transducer activity
SpHMA1	evm.model.000041F.26	transporter activity
SpHMA1	evm.model.000155F.20	transporter activity
SpHMA2	evm.model.000009F.466.1	transporter activity
SpHMA2	evm.model.000013F.106	transporter activity
SpHMA2	evm.model.000044F.32	transporter activity
SpHMA2	evm.model.000161F.43	transporter activity
SpHMA2	evm.model.000182F.7	transporter activity
SpHMA2	evm.model.000237F.5	transporter activity
SpHMA2	evm.model.000161F.89	transporter activity
SpHMA2	evm.model.000129F.25	transporter activity
SpHMA2	evm.model.000143F.62	transporter activity
SpHMA2	evm.model.000012F.136	transporter activity
SpHMA3	evm.model.000155F.20	transporter activity
SpHMA3	evm.model.000161F.43	transporter activity
SpHMA3	evm.model.000143F.62	transporter activity
SpHMA4	evm.model.000161F.43	transporter activity
SpHMA4	evm.model.000095F.41	transporter activity
SpHMA4	evm.model.000127F.69	transporter activity
SpHMA4	evm.model.000143F.62	transporter activity
SpHMA7	evm.model.000009F.466.1	transporter activity
SpHMA7	evm.model.000182F.7	transporter activity
SpHMA7	evm.model.000143F.62	transporter activity
